# Supplementary material for: Polyunsaturated Fatty Acid (PUFA) Composition of Growth Medium Changes the Atherogenic Potential of Human Aortic Endothelial Cells (HAECs) Following Endotoxin Stimulation
Source: Biomedicines. 2025 Nov 4;13(11):2706. doi: 10.3390/biomedicines13112706 (PMC12650724; doi:10.3390/biomedicines13112706)
Supplement: Supplementary file 1 [file biomedicines-13-02706-s001.zip]

Archive with 2 entries (2 files):
- Figure S1 Representative gating.png
- Table S1 Correlation matrix p-values.pdf
